# Supplementary material for: Modification of High-Density Lipoprotein Functions by Diet and Other Lifestyle Changes: A Systematic Review of Randomized Controlled Trials
Source: J Clin Med. 2021 Dec 15;10(24):5897. doi: 10.3390/jcm10245897 (PMC8707678; doi:10.3390/jcm10245897)
Supplement: Supplementary file 1 [file jcm-10-05897-s001.zip]

Archive with 1 entries (1 files):
- jcm-1495039-supplementary.pdf
